# Supplementary material for: Multiple Facets of Nitrogen: From Atmospheric Gas to Indispensable Agricultural Input
Source: Life (Basel). 2022 Aug 19;12(8):1272. doi: 10.3390/life12081272 (PMC9410007; doi:10.3390/life12081272)
Supplement: Supplementary file 1 [file life-12-01272-s001.zip]

Archive with 1 entries (1 files):
- life-1841899-supplementary.pdf
